# Supplementary material for: Food By-Product Valorization by Using Plant-Based Coagulants Combined with AOPs for Agro-Industrial Wastewater Treatment
Source: Int J Environ Res Public Health. 2022 Mar 31;19(7):4134. doi: 10.3390/ijerph19074134 (PMC8998984; doi:10.3390/ijerph19074134)
Supplement: Supplementary file 1 [file ijerph-19-04134-s001.zip]

Archive with 1 entries (1 files):
- ijerph-1619174-supplementary.pdf
